# Supplementary material for: Role of Polygenic Risk Score in Cancer Precision Medicine of Non-European Populations: A Systematic Review
Source: Curr Oncol. 2022 Aug 4;29(8):5517–30. doi: 10.3390/curroncol29080436 (PMC9406904; doi:10.3390/curroncol29080436)
Supplement: Supplementary file 1 [file curroncol-29-00436-s001.zip]

Archive with 1 entries (1 files):
- curroncol-1782328-supplementary.xlsx
