# Supplementary material for: Role of Polygenic Risk Score in Cancer Precision Medicine of Non-European Populations: A Systematic Review
Source: Curr Oncol. 2022 Aug 4;29(8):5517–30. doi: 10.3390/curroncol29080436 (PMC9406904; doi:10.3390/curroncol29080436)
Supplement: Supplementary file 1 [file curroncol-29-00436-s001.zip › curroncol-1782328-supplementary.xlsx]

## Sheet: Breast Cancer
Supplementary File S1: List of significant SNPs used in the development of PRS to Breast cancer risk stratification in non-European population. Red cells represent the top 10 SNPs included in PRS development.
Wen et al. 2016 - Asian	Coignet et al. 2017 - African-American	Hsieh et al. 2017 - Asian	Wang et al. 2018 - African	Wang et al. 2018 - African	Chan et al. 2018 - Asian	Starlard-Davenport et al. 2018 - African-American	Zhang et al. 2018 - American	Shi et al. 2020 - Non-Hispanic	Allaman et al. 2020 - African-Americans	Allaman et al. 2020 - Caucasian	Allaman et al. 2020 - Hispanics	Shieh et al. 2020 - USA Latin and Latin American	Ho et al. 2020 - Asia	Evans et al. 2022 - Multi-Ethinic	Evans et al. 2022- Multi-Ethinic
44-SNP	53-SNP	6-SNP	23-SNP	34-SNP	51-SNP	75-SNP	67-SNP	77-SNP	75-SNP	77-SNP	71-SNP	180-SNP	287-SNP	143-SNP	18-SNP
rs616488	rs466639	rs1219648	rs10919791	rs616488	rs11249433	rs11249433	rs10069690	rs11552449	rs11249433	rs616488	rs11249433	rs616488	rs707475	rs11249433	rs614367
rs11249433	rs633715	rs2981582	rs11655237	rs13387042	rs12405132	rs4245739	rs1011970	rs11249433	rs4245739	rs11552449	rs11552449	rs2992756	rs616488	rs616488	rs704010
rs4951011	rs17268785	rs981782	rs12413624	rs12710696	rs4951011	rs616488	rs1045485	rs616488	rs616488	rs11249433	rs4245739	rs4233486	rs2992756	chr1_149906413_C_T	rs713588
rs12710696	rs12472911	rs889312	rs1486134	rs2016394	rs6796502	rs6678914	rs10472076	rs4245739	rs6678914	rs6678914	rs616488	rs79724016	rs4233486	rs72755295	rs889312
rs4849887	rs17188434	rs16886165	rs1547374	rs1550623	rs1431131	rs1045485	rs10483813	rs6678914	rs1045485	rs4245739	rs6678914	rs1707302	rs114282204	rs35383942	rs909116
rs10931936	rs12617311	rs3784099	rs16986825	rs16857609	rs4973768	rs12710696	rs10771399	rs13387042	rs12710696	rs12710696	rs12710696	rs140850326	rs144105764	rs11552449	rs1011970
rs13387042	rs2947411	-	rs17688601	rs4849887	rs7696175	rs13387042	rs10941679	rs16857609	rs13387042	rs4849887	rs13387042	rs17426269	rs17426269	rs4971059	rs1156287
rs16857609	rs11889862	-	rs2736098	rs4973768	rs2012709	rs1550623	rs10995190	rs1045485	rs1550623	rs2016394	rs1550623	rs11552449	rs2151842	rs12405132	rs1562430
rs4973768	rs2687729	-	rs31490	rs6762644	rs13162653	rs16857609	rs11199914	rs4849887	rs16857609	rs1550623	rs16857609	rs7529522	rs612683	rs7544119	rs2981579
rs12493607	rs7617480	-	rs372883	rs12493607	rs10069690	rs2016394	rs11242675	rs2016394	rs2016394	rs1045485	rs2016394	rs11249433	rs7513707	rs11117754	rs3757318
rs6828523	rs6439371	-	rs3790844	rs889312	rs2242652	rs4849887	rs11249433	rs1550623	rs4849887	rs13387042	rs4849887	rs12405132	rs12406858	rs17426269	rs3803662
rs10069690	rs6762477	-	rs401681	rs1432679	rs16886165	rs12493607	rs11552449	rs12710696	rs12493607	rs16857609	rs12493607	rs12048493	rs637868	rs1707302	rs4973768
rs10941679	rs7642134	-	rs505922	rs10941679	rs2229882	rs4973768	rs11571833	rs4973768	rs4973768	rs6762644	rs4973768	rs4971059	rs11249433	rs6660621	rs8009944
rs889312	rs4955755	-	rs5768709	rs10069690	rs10474352	rs6762644	rs11780156	rs6762644	rs6762644	rs4973768	rs6762644	rs35383942	rs111458676	rs7554973	rs9790879
rs10474352	rs757647	-	rs687289	rs9693444	rs7707921	rs6828523	rs11814448	rs12493607	rs6828523	rs12493607	rs6828523	rs6678914	rs72127681	rs4951011Âa	rs10931936
rs1432679	rs13187289	-	rs6971499	rs13281615	rs3757318	rs9790517	rs11820646	rs9790517	rs9790517	rs9790517	rs7696175	rs4951011	rs11205303	rs4245739	rs10995190
rs9485372	rs13357391	-	rs7190458	rs6472903	rs11155804	rs10069690	rs12422552	rs6828523	rs10069690	rs6828523	rs9790517	rs4245739	rs12091730	rs56212190	rs11249433
rs2046210	rs1859345	-	rs9543325	rs865686	rs12662670	rs10472076	rs1292011	rs7726159	rs10472076	rs10069690	rs10069690	rs11117758	rs35383942	rs6678914	rs13387042
rs9693444	rs4840086	-	rs9554197	rs1011970	rs2046210	rs10941679	rs132390	rs10069690	rs10941679	rs7726159	rs10472076	rs72755295	rs6686987	rs4442975	-
rs6472903	rs314280	-	rs9573163	rs2981579	rs4593472	rs1353747	rs13329835	rs2736108	rs1353747	rs2736108	rs10941679	rs113577745	rs7514172	rs16857609	-
rs1562430	rs7759938	-	rs9581943	rs7904519	rs13365225	rs1432679	rs13387042	rs10941679	rs1432679	rs10941679	rs1353747	rs12710696	rs2785646	rs4849882	-
rs1011970	rs2153157	-	rs962856	rs11814448	rs6472903	rs4415084	rs1353747	rs889312	rs4415084	rs889312	rs1432679	rs200648189	rs2576261	chr2_202153920_A_G	-
rs10759243	rs494620	-	rs9854771	rs554219	rs13267382	rs889312	rs1432679	rs10472076	rs889312	rs10472076	rs2067980	rs6725517	rs11117758	rs6725517	-
rs10822013	rs1361108	-	-	rs75915166	rs13281615	rs11242675	rs1436904	rs1353747	rs11242675	rs1353747	rs889312	rs4577244	rs11118563	rs17726078	-
rs704010	rs1079866	-	-	rs17356907	rs1562430	rs17529111	rs1550623	rs1432679	rs17529111	rs1432679	rs11242675	rs71801447	rs72755295	rs1550623	-
rs11199914	rs17153527	-	-	rs10771399	rs7815245	rs204247	rs16857609	rs12662670	rs204247	rs11242675	rs140068132	rs4849887	rs78425380	rs12710696	-
rs2981579	rs7821178	-	-	rs1292011	rs865686	rs2046210	rs17356907	rs2046210	rs2046210	rs204247	rs204247	rs2016394	rs6743383	rs7587413	-
rs909116	rs6468442	-	-	rs999737	rs10816625	rs3757318	rs17530068	rs11242675	rs3757318	rs17529111	rs2046210	rs1550623	rs6725517	chr2_111897506_C_T	-
rs614367	rs7861820	-	-	rs17817449	rs10995190	rs720475	rs17726078	rs204247	rs720475	rs12662670	rs2180341	rs1830298	rs12472404	chr2_10138552_A_G	-
rs7107217	rs2151145	-	-	rs11075995	rs704010	rs11780156	rs17817449	rs17529111	rs11780156	rs2046210	rs17157903	rs4442975	rs4322799	rs4577244	-
rs12422552	rs900145	-	-	rs6504950	rs11200014	rs13281615	rs204247	rs720475	rs13281615	rs720475	rs720475	rs34005590	rs6756513	rs4973768	-
rs10771399	rs6589964	-	-	rs4808801	rs1219648	rs2943559	rs2046210	rs13281615	rs2943559	rs9693444	rs11780156	rs16857609	rs1036759	rs6762644	-
rs17356907	rs10899489	-	-	rs8170	rs2981579	rs6472903	rs2236007	rs9693444	rs6472903	rs6472903	rs13281615	rs12479355	rs6746250	rs6796502	-
rs1292011	rs16938437	-	-	rs6001930	rs2981582	rs9693444	rs2380205	rs6472903	rs9693444	rs2943559	rs2943559	rs6762644	rs10164550	rs12493607	-
rs2236007	rs4929923	-	-	-	rs909116	rs1011970	rs2588809	rs2943559	rs1011970	rs13281615	rs6472903	rs4973768	rs10179592	rs2871960	-
rs941764	rs4397868	-	-	-	rs554219	rs10759243	rs2823093	rs11780156	rs10759243	rs11780156	rs9693444	rs12493607	rs17726078	chr3_63954649_A_G	-
rs2290203	rs9555810	-	-	-	rs614367	rs865686	rs2943559	rs10759243	rs865686	rs1011970	rs1011970	rs6796502	rs1550622	rs9833888	-
rs3803662	rs7333181	-	-	-	rs75915166	rs10995190	rs2981582	rs865686	rs10995190	rs10759243	rs10759243	rs1053338	rs2356656	rs13066793	-
rs4784227	rs6575793	-	-	-	rs78540526	rs11199914	rs3757318	rs1011970	rs11199914	rs865686	rs865686	rs6805189	rs10197246	rs11706279	-
rs11075995	rs4906172	-	-	-	rs10771399	rs11814448	rs3760982	rs2981579	rs11814448	rs2380205	rs10995190	rs13066793	rs4442975	chr3_172281430_C_T	-
rs527616	rs7359257	-	-	-	rs7297051	rs2380205	rs3803662	rs11199914	rs2380205	rs7072776	rs11199914	rs9833888	2:217955896:GA:G	rs6828523	-
rs2363956	rs1659127	-	-	-	rs11627032	rs2981579	rs3903072	rs7072776	rs2981579	rs11814448	rs11814448	rs34207738	rs11693806	rs5743551	-
rs4808801	rs1364063	-	-	-	rs2290203	rs2981582	rs4808801	rs11814448	rs2981582	rs10995190	rs2380205	rs58058861	rs3791977	rs9790517	-
rs12628403	rs4843747	-	-	-	rs4784227	rs704010	rs4973768	rs2380205	rs704010	rs704010	rs2981579	rs6815814	rs4676356	rs10022462	-
-	rs9635759	-	-	-	rs11075995	rs7072776	rs527616	rs10995190	rs7072776	rs7904519	rs2981582	chr4:8437012 4	rs6762558	kgp3323585	-
-	rs1398217	-	-	-	rs1421085	rs7904519	rs6001930	rs704010	rs7904519	rs11199914	rs704010	rs10022462	rs552647	rs10941679	-
-	rs2243803	-	-	-	rs146699004	rs11820646	rs614367	rs7904519	rs11820646	rs2981579	rs7072776	rs9790517	c3_pos27363668	rs1432679	-
-	rs1862471	-	-	-	rs745570	rs3817198	rs616488	rs78540526	rs3817198	rs3817198	rs11820646	rs77528541	rs17838698	rs3215401	-
-	rs1172822	-	-	-	rs6507583	rs3903072	rs6504950	rs75915166	rs3903072	rs3903072	rs3817198	rs6828523	rs56387622	rs10069690	-
-	rs852069	-	-	-	rs56069439	rs554219	rs6762644	rs554219	rs554219	rs78540526	rs3903072	rs116095464	rs138866686	rs7707921	-
-	rs236114	-	-	-	rs6001930	rs614367	rs6828523	rs3903072	rs614367	rs554219	rs10771399	rs10069690	rs2886671	rs10474352	-
-	rs2326679	-	-	-	-	rs75915166	rs704010	rs11820646	rs75915166	rs75915166	rs12422552	rs3215401	rs147250346	rs1353747	-
-	rs16991615	-	-	-	-	rs10771399	rs7072776	rs3817198	rs10771399	rs11820646	rs1292011	rs13162653	rs9825432	rs13718	-
-	-	-	-	-	-	rs12422552	rs720475	rs12422552	rs12422552	rs12422552	rs17356907	rs2012709	rs639355	rs10472076	-
-	-	-	-	-	-	rs1292011	rs8170	rs17356907	rs1292011	rs10771399	rs2236007	rs10941679	rs34207738	rs2012709	-
-	-	-	-	-	-	rs17356907	rs865686	rs10771399	rs17356907	rs17356907	rs2588809	rs35951924	rs58058861	rs13162653	-
-	-	-	-	-	-	rs11571833	rs889312	rs1292011	rs11571833	rs1292011	rs941764	rs62355902	rs9882792	rs28416084	-
-	-	-	-	-	-	rs2236007	rs941764	rs11571833	rs2236007	rs11571833	rs999737	rs10472076	rs10012017	rs9397437	-
-	-	-	-	-	-	rs2588809	rs9693444	rs2588809	rs2588809	rs2236007	rs11075995	rs1353747	4:84370124:TAA:TA	rs3757322	-
-	-	-	-	-	-	rs941764	rs9790517	rs999737	rs941764	rs2588809	rs13329835	rs7707921	rs17014016	rs2747652	-
-	-	-	-	-	-	rs999737	rs12493607	rs2236007	rs999737	rs999737	rs17817449	rs10474352	rs147404208	rs204247	-
-	-	-	-	-	-	rs11075995	rs6472903	rs941764	rs11075995	rs941764	rs3803662	rs6882649	rs62331150	rs6569648	-
-	-	-	-	-	-	rs13329835	rs13281615	rs17817449	rs13329835	rs3803662	rs6504950	rs6596100	rs147399132	rs17530068	-
-	-	-	-	-	-	rs17817449	rs3817198	rs13329835	rs17817449	rs17817449	rs1436904	rs1432679	rs56039025	rs7754957	-
-	-	-	-	-	-	rs3803662	rs10759243	rs3803662	rs3803662	rs11075995	rs527616	rs4562056	rs138786872	rs4713186	-
-	-	-	-	-	-	rs6504950	rs4849887	rs11075995	rs6504950	rs13329835	rs2363956	rs11242675	rs28436676	rs3819405	-
-	-	-	-	-	-	rs1436904	rs7918599	rs6504950	rs1436904	rs6504950	rs3760982	rs204247	rs62334414	rs9485372	-
-	-	-	-	-	-	rs527616	-	rs527616	rs527616	rs527616	rs4808801	rs3819405	rs13147907	rs11242675	-
-	-	-	-	-	-	rs3760982	-	rs1436904	rs3760982	rs1436904	rs8170	rs2223621	rs116095464	rs11977670	-
-	-	-	-	-	-	rs4808801	-	rs8170	rs4808801	rs8170	rs2823093	rs71557345	rs10069690	rs10232398	-
-	-	-	-	-	-	rs8170	-	rs2363956	rs8170	rs2363956	rs6001930	rs9257408	rs3215401	chr7_101546316_C_T	-
-	-	-	-	-	-	rs2284378	-	rs4808801	rs2284378	rs4808801	-	rs12207986	rs62329727	rs720475	-
-	-	-	-	-	-	rs2823093	-	rs3760982	rs2823093	rs3760982	-	rs17529111	rs4866496	rs4593472	-
-	-	-	-	-	-	rs132390	-	rs2823093	rs132390	rs2823093	-	rs6569648	rs17611291	rs6964587	-
-	-	-	-	-	-	rs6001930	-	rs17879961	rs6001930	rs17879961	-	rs9485372	rs35130031	rs17156577	-
-	-	-	-	-	-	-	-	rs132390	-	rs132390	-	rs3757322	rs58166936	chr7_21939032_A_C	-
-	-	-	-	-	-	-	-	rs6001930	-	rs6001930	-	rs9397437	rs187108781	rs13281615	-
-	-	-	-	-	-	-	-	-	-	-	-	rs140068132	rs4613718	rs2943559	-
-	-	-	-	-	-	-	-	-	-	-	-	rs851984	rs10941679	rs9693444	-
-	-	-	-	-	-	-	-	-	-	-	-	rs3778609	rs17343002	rs6472903	-
-	-	-	-	-	-	-	-	-	-	-	-	rs2747652	rs199562199	rs13365225	-
-	-	-	-	-	-	-	-	-	-	-	-	rs7971	rs113803968	rs11780156	-
-	-	-	-	-	-	-	-	-	-	-	-	rs17156577	rs889310	rs13267382	-
-	-	-	-	-	-	-	-	-	-	-	-	rs6964587	rs16886165	rs514192	-
-	-	-	-	-	-	-	-	-	-	-	-	rs17268829	rs76250845	rs676256Âa	-
-	-	-	-	-	-	-	-	-	-	-	-	rs71559437	rs11949391	rs10759243	-
-	-	-	-	-	-	-	-	-	-	-	-	rs4593472	rs113778879	rs10816625	-
-	-	-	-	-	-	-	-	-	-	-	-	rs11977670	rs3010266	rs13294895	-
-	-	-	-	-	-	-	-	-	-	-	-	rs720475	rs157557	rs1011970	-
-	-	-	-	-	-	-	-	-	-	-	-	rs66823261	rs144028731	rs10760444	-
-	-	-	-	-	-	-	-	-	-	-	-	rs9693444	rs34525310	rs2912779	-
-	-	-	-	-	-	-	-	-	-	-	-	rs13365225	rs146817970	rs2981578	-
-	-	-	-	-	-	-	-	-	-	-	-	rs6472903	rs332529	rs10995189	-
-	-	-	-	-	-	-	-	-	-	-	-	rs2943559	rs17157372	rs704010	-
-	-	-	-	-	-	-	-	-	-	-	-	rs514192	rs335160	rs7072776	-
-	-	-	-	-	-	-	-	-	-	-	-	rs12546444	rs1428387	rs11814448	-
-	-	-	-	-	-	-	-	-	-	-	-	rs13267382	rs6860806	rs7904519	-
-	-	-	-	-	-	-	-	-	-	-	-	rs58847541	rs6596100	rs11199914	-
-	-	-	-	-	-	-	-	-	-	-	-	rs17350191	rs1432679	rs2380205	-
-	-	-	-	-	-	-	-	-	-	-	-	rs13281615	rs10074269	rs75915166	-
-	-	-	-	-	-	-	-	-	-	-	-	rs11780156	rs6864691	rs554219	-
-	-	-	-	-	-	-	-	-	-	-	-	rs1011970	rs4868701	rs3817198	-
-	-	-	-	-	-	-	-	-	-	-	-	rs10759243	rs418053	rs11820646	-
-	-	-	-	-	-	-	-	-	-	-	-	rs10816625	rs3819405	rs3903072	-
-	-	-	-	-	-	-	-	-	-	-	-	rs13294895	rs12211970	rs11246316	-
-	-	-	-	-	-	-	-	-	-	-	-	rs676256	6:20537845:CA:C	rs7297051	-
-	-	-	-	-	-	-	-	-	-	-	-	rs1895062	rs9358466	rs17356907	-
-	-	-	-	-	-	-	-	-	-	-	-	rs10760444	rs34196306	rs2464264	-
-	-	-	-	-	-	-	-	-	-	-	-	rs8176636	rs111342015	rs12422552	-
-	-	-	-	-	-	-	-	-	-	-	-	rs2380205	6:82263549:AAT:A	rs206966	-
-	-	-	-	-	-	-	-	-	-	-	-	rs67958007	rs73754909	rs11571833	-
-	-	-	-	-	-	-	-	-	-	-	-	rs7072776	rs55941023	rs6562760	-
-	-	-	-	-	-	-	-	-	-	-	-	rs11814448	rs2121348	rs999737	-
-	-	-	-	-	-	-	-	-	-	-	-	rs10995201	rs6913578	rs2236007	-
-	-	-	-	-	-	-	-	-	-	-	-	rs704010	rs60954078	rs2588809	-
-	-	-	-	-	-	-	-	-	-	-	-	rs140936696	rs851984	rs941764	-
-	-	-	-	-	-	-	-	-	-	-	-	rs7904519	rs6904031	rs11627032	-
-	-	-	-	-	-	-	-	-	-	-	-	rs11199914	rs910416	rs4983386	-
-	-	-	-	-	-	-	-	-	-	-	-	rs35054928	rs6940159	rs2290203	-
-	-	-	-	-	-	-	-	-	-	-	-	rs45631563	rs7971	rs4784227	-
-	-	-	-	-	-	-	-	-	-	-	-	rs6597981	rs74765302	rs13329835	-
-	-	-	-	-	-	-	-	-	-	-	-	rs3817198	rs13244925	rs17817449	-
-	-	-	-	-	-	-	-	-	-	-	-	rs3903072	rs10644978	rs28539243	-
-	-	-	-	-	-	-	-	-	-	-	-	rs75915166	rs17268829	rs11075995	-
-	-	-	-	-	-	-	-	-	-	-	-	rs11374964	rs4439053	rs11641297	-
-	-	-	-	-	-	-	-	-	-	-	-	rs74911261	rs111963714	chr17_53205917_A_G	-
-	-	-	-	-	-	-	-	-	-	-	-	rs11820646	rs71559437	rs745570	-
-	-	-	-	-	-	-	-	-	-	-	-	rs12422552	rs7800548	chr17_29221277_C_T	-
-	-	-	-	-	-	-	-	-	-	-	-	rs7297051	rs12706954	rs72826962	-
-	-	-	-	-	-	-	-	-	-	-	-	rs202049448	rs68056147	rs527616	-
-	-	-	-	-	-	-	-	-	-	-	-	rs17356907	rs5887960	rs1436904	-
-	-	-	-	-	-	-	-	-	-	-	-	rs1292011	rs62485509	rs6507583	-
-	-	-	-	-	-	-	-	-	-	-	-	rs206966	rs66823261	rs16963205	-
-	-	-	-	-	-	-	-	-	-	-	-	rs11571833	rs1028016	chr2217976869_A_C	-
-	-	-	-	-	-	-	-	-	-	-	-	rs6562760	rs310295	rs4808801	-
-	-	-	-	-	-	-	-	-	-	-	-	rs2236007	rs9693444	rs3760982	-
-	-	-	-	-	-	-	-	-	-	-	-	rs2588809	rs13365225	rs2965183	-
-	-	-	-	-	-	-	-	-	-	-	-	rs999737	rs1511243	rs78269692	-
-	-	-	-	-	-	-	-	-	-	-	-	rs941764	rs72658084	rs1531212	-
-	-	-	-	-	-	-	-	-	-	-	-	rs11627032	rs1533366	rs67397200	-
-	-	-	-	-	-	-	-	-	-	-	-	rs10623258	rs12546444	rs16991615	-
-	-	-	-	-	-	-	-	-	-	-	-	rs2290203	rs13267382	rs746427	-
-	-	-	-	-	-	-	-	-	-	-	-	rs11076805	rs62526620	rs2284378Âa	-
-	-	-	-	-	-	-	-	-	-	-	-	rs4784227	rs35542655	rs2823093	-
-	-	-	-	-	-	-	-	-	-	-	-	rs17817449	rs12541094	rs6001930	-
-	-	-	-	-	-	-	-	-	-	-	-	rs11075995	rs7842619	rs6001031	-
-	-	-	-	-	-	-	-	-	-	-	-	rs28539243	rs35961416	rs73161324	-
-	-	-	-	-	-	-	-	-	-	-	-	rs2432539	rs12550713	rs17879961	-
-	-	-	-	-	-	-	-	-	-	-	-	rs13329835	rs10096351	rs132390	-
-	-	-	-	-	-	-	-	-	-	-	-	rs4496150	rs1016578	-	-
-	-	-	-	-	-	-	-	-	-	-	-	rs146699004	rs7830152	-	-
-	-	-	-	-	-	-	-	-	-	-	-	rs72826962	rs10975870	-	-
-	-	-	-	-	-	-	-	-	-	-	-	rs2532263	rs3057314	-	-
-	-	-	-	-	-	-	-	-	-	-	-	rs2787486	rs17694493	-	-
-	-	-	-	-	-	-	-	-	-	-	-	rs745570	rs4880038	-	-
-	-	-	-	-	-	-	-	-	-	-	-	rs527616	rs665889	-	-
-	-	-	-	-	-	-	-	-	-	-	-	rs1436904	rs10120432	-	-
-	-	-	-	-	-	-	-	-	-	-	-	rs36194942	rs60037937	-	-
-	-	-	-	-	-	-	-	-	-	-	-	rs117618124	rs10816625	-	-
-	-	-	-	-	-	-	-	-	-	-	-	rs6507583	rs13294895	-	-
-	-	-	-	-	-	-	-	-	-	-	-	rs322144	rs7848334	-	-
-	-	-	-	-	-	-	-	-	-	-	-	rs78269692	rs630965	-	-
-	-	-	-	-	-	-	-	-	-	-	-	rs2594714	rs1895062	-	-
-	-	-	-	-	-	-	-	-	-	-	-	rs67397200	rs3861871	-	-
-	-	-	-	-	-	-	-	-	-	-	-	rs4808801	9:136146597:C:T	-	-
-	-	-	-	-	-	-	-	-	-	-	-	rs2965183	c10_pos5834658	-	-
-	-	-	-	-	-	-	-	-	-	-	-	rs113701136	rs10796139	-	-
-	-	-	-	-	-	-	-	-	-	-	-	rs3760982	rs7072776	-	-
-	-	-	-	-	-	-	-	-	-	-	-	rs71338792	10:22477776:ACC:A	-	-
-	-	-	-	-	-	-	-	-	-	-	-	rs16991615	rs10764337	-	-
-	-	-	-	-	-	-	-	-	-	-	-	rs2284378	rs2384736	-	-
-	-	-	-	-	-	-	-	-	-	-	-	rs6122906	rs10995201	-	-
-	-	-	-	-	-	-	-	-	-	-	-	rs2823093	rs6479868	-	-
-	-	-	-	-	-	-	-	-	-	-	-	rs132390	rs111833376	-	-
-	-	-	-	-	-	-	-	-	-	-	-	rs738321	rs719338	-	-
-	-	-	-	-	-	-	-	-	-	-	-	chr22:393593 55	rs4980029	-	-
-	-	-	-	-	-	-	-	-	-	-	-	rs6001930	rs140936696	-	-
-	-	-	-	-	-	-	-	-	-	-	-	rs73161324	rs10885405	-	-
-	-	-	-	-	-	-	-	-	-	-	-	rs28512361	rs12250948	-	-
-	-	-	-	-	-	-	-	-	-	-	-	-	rs9421410	-	-
-	-	-	-	-	-	-	-	-	-	-	-	-	rs45631580	-	-
-	-	-	-	-	-	-	-	-	-	-	-	-	rs35054928	-	-
-	-	-	-	-	-	-	-	-	-	-	-	-	rs7394715	-	-
-	-	-	-	-	-	-	-	-	-	-	-	-	rs6597981	-	-
-	-	-	-	-	-	-	-	-	-	-	-	-	rs4980386	-	-
-	-	-	-	-	-	-	-	-	-	-	-	-	rs10832963	-	-
-	-	-	-	-	-	-	-	-	-	-	-	-	rs4472923	-	-
-	-	-	-	-	-	-	-	-	-	-	-	-	rs10838267	-	-
-	-	-	-	-	-	-	-	-	-	-	-	-	rs12287832	-	-
-	-	-	-	-	-	-	-	-	-	-	-	-	rs10896047	-	-
-	-	-	-	-	-	-	-	-	-	-	-	-	rs35039974	-	-
-	-	-	-	-	-	-	-	-	-	-	-	-	rs661204	-	-
-	-	-	-	-	-	-	-	-	-	-	-	-	rs78540526	-	-
-	-	-	-	-	-	-	-	-	-	-	-	-	rs7125780	-	-
-	-	-	-	-	-	-	-	-	-	-	-	-	rs199504893	-	-
-	-	-	-	-	-	-	-	-	-	-	-	-	rs610437	-	-
-	-	-	-	-	-	-	-	-	-	-	-	-	rs625145	-	-
-	-	-	-	-	-	-	-	-	-	-	-	-	rs7121616	-	-
-	-	-	-	-	-	-	-	-	-	-	-	-	rs7939702	-	-
-	-	-	-	-	-	-	-	-	-	-	-	-	rs11822830	-	-
-	-	-	-	-	-	-	-	-	-	-	-	-	12:293626:A:G	-	-
-	-	-	-	-	-	-	-	-	-	-	-	-	rs12422552	-	-
-	-	-	-	-	-	-	-	-	-	-	-	-	rs788458	-	-
-	-	-	-	-	-	-	-	-	-	-	-	-	rs7297051	-	-
-	-	-	-	-	-	-	-	-	-	-	-	-	12:28347382:C:T	-	-
-	-	-	-	-	-	-	-	-	-	-	-	-	12:29140260:G:A	-	-
-	-	-	-	-	-	-	-	-	-	-	-	-	rs2277339	-	-
-	-	-	-	-	-	-	-	-	-	-	-	-	12:70798355:A:T	-	-
-	-	-	-	-	-	-	-	-	-	-	-	-	12:83064195:G:GA	-	-
-	-	-	-	-	-	-	-	-	-	-	-	-	12:85004551:C:T	-	-
-	-	-	-	-	-	-	-	-	-	-	-	-	rs17356907	-	-
-	-	-	-	-	-	-	-	-	-	-	-	-	12:103097887:C:T	-	-
-	-	-	-	-	-	-	-	-	-	-	-	-	12:111600134:G:T	-	-
-	-	-	-	-	-	-	-	-	-	-	-	-	12:115108136:T:C	-	-
-	-	-	-	-	-	-	-	-	-	-	-	-	12:115796577:A:G	-	-
-	-	-	-	-	-	-	-	-	-	-	-	-	rs2454399	-	-
-	-	-	-	-	-	-	-	-	-	-	-	-	12:120832146:C:T	-	-
-	-	-	-	-	-	-	-	-	-	-	-	-	rs56404467	-	-
-	-	-	-	-	-	-	-	-	-	-	-	-	rs11571833	-	-
-	-	-	-	-	-	-	-	-	-	-	-	-	rs9315973	-	-
-	-	-	-	-	-	-	-	-	-	-	-	-	rs12870942	-	-
-	-	-	-	-	-	-	-	-	-	-	-	-	rs2181965	-	-
-	-	-	-	-	-	-	-	-	-	-	-	-	rs34914085	-	-
-	-	-	-	-	-	-	-	-	-	-	-	-	rs2253012	-	-
-	-	-	-	-	-	-	-	-	-	-	-	-	rs2588809	-	-
-	-	-	-	-	-	-	-	-	-	-	-	-	rs11624333	-	-
-	-	-	-	-	-	-	-	-	-	-	-	-	rs11341843	-	-
-	-	-	-	-	-	-	-	-	-	-	-	-	rs941764	-	-
-	-	-	-	-	-	-	-	-	-	-	-	-	rs78440108	-	-
-	-	-	-	-	-	-	-	-	-	-	-	-	rs4983544	-	-
-	-	-	-	-	-	-	-	-	-	-	-	-	rs8042593	-	-
-	-	-	-	-	-	-	-	-	-	-	-	-	rs35874463	-	-
-	-	-	-	-	-	-	-	-	-	-	-	-	rs8035987	-	-
-	-	-	-	-	-	-	-	-	-	-	-	-	rs2290202	-	-
-	-	-	-	-	-	-	-	-	-	-	-	-	rs144767203	-	-
-	-	-	-	-	-	-	-	-	-	-	-	-	rs11076805	-	-
-	-	-	-	-	-	-	-	-	-	-	-	-	rs12709163	-	-
-	-	-	-	-	-	-	-	-	-	-	-	-	rs34872983	-	-
-	-	-	-	-	-	-	-	-	-	-	-	-	rs35668161	-	-
-	-	-	-	-	-	-	-	-	-	-	-	-	rs4784227	-	-
-	-	-	-	-	-	-	-	-	-	-	-	-	rs55872725	-	-
-	-	-	-	-	-	-	-	-	-	-	-	-	rs6499648	-	-
-	-	-	-	-	-	-	-	-	-	-	-	-	rs7184573	-	-
-	-	-	-	-	-	-	-	-	-	-	-	-	rs28539243	-	-
-	-	-	-	-	-	-	-	-	-	-	-	-	rs7500067	-	-
-	-	-	-	-	-	-	-	-	-	-	-	-	rs9931038	-	-
-	-	-	-	-	-	-	-	-	-	-	-	-	rs12449271	-	-
-	-	-	-	-	-	-	-	-	-	-	-	-	rs79461387	-	-
-	-	-	-	-	-	-	-	-	-	-	-	-	rs11296	-	-
-	-	-	-	-	-	-	-	-	-	-	-	-	rs17881320	-	-
-	-	-	-	-	-	-	-	-	-	-	-	-	rs71363517	-	-
-	-	-	-	-	-	-	-	-	-	-	-	-	17:44283858:G:A	-	-
-	-	-	-	-	-	-	-	-	-	-	-	-	rs2787486	-	-
-	-	-	-	-	-	-	-	-	-	-	-	-	rs745570	-	-
-	-	-	-	-	-	-	-	-	-	-	-	-	rs16976596	-	-
-	-	-	-	-	-	-	-	-	-	-	-	-	rs11665269	-	-
-	-	-	-	-	-	-	-	-	-	-	-	-	rs1111207	-	-
-	-	-	-	-	-	-	-	-	-	-	-	-	rs527616	-	-
-	-	-	-	-	-	-	-	-	-	-	-	-	rs35369219	-	-
-	-	-	-	-	-	-	-	-	-	-	-	-	rs8092192	-	-
-	-	-	-	-	-	-	-	-	-	-	-	-	rs72931898	-	-
-	-	-	-	-	-	-	-	-	-	-	-	-	rs9954058	-	-
-	-	-	-	-	-	-	-	-	-	-	-	-	rs9952980	-	-
-	-	-	-	-	-	-	-	-	-	-	-	-	rs117922601	-	-
-	-	-	-	-	-	-	-	-	-	-	-	-	rs56069439	-	-
-	-	-	-	-	-	-	-	-	-	-	-	-	rs10164323	-	-
-	-	-	-	-	-	-	-	-	-	-	-	-	rs140702307	-	-
-	-	-	-	-	-	-	-	-	-	-	-	-	rs56681946	-	-
-	-	-	-	-	-	-	-	-	-	-	-	-	rs4399645	-	-
-	-	-	-	-	-	-	-	-	-	-	-	-	rs1172821	-	-
-	-	-	-	-	-	-	-	-	-	-	-	-	rs16991615	-	-
-	-	-	-	-	-	-	-	-	-	-	-	-	rs1154723	-	-
-	-	-	-	-	-	-	-	-	-	-	-	-	rs6030585	-	-
-	-	-	-	-	-	-	-	-	-	-	-	-	rs13039563	-	-
-	-	-	-	-	-	-	-	-	-	-	-	-	rs2822999	-	-
-	-	-	-	-	-	-	-	-	-	-	-	-	rs2823130	-	-
-	-	-	-	-	-	-	-	-	-	-	-	-	rs2403907	-	-
-	-	-	-	-	-	-	-	-	-	-	-	-	rs4818836	-	-
-	-	-	-	-	-	-	-	-	-	-	-	-	rs9798754	-	-
-	-	-	-	-	-	-	-	-	-	-	-	-	rs17879961	-	-
-	-	-	-	-	-	-	-	-	-	-	-	-	rs5997390	-	-
-	-	-	-	-	-	-	-	-	-	-	-	-	rs34134147	-	-
-	-	-	-	-	-	-	-	-	-	-	-	-	rs373038216	-	-
-	-	-	-	-	-	-	-	-	-	-	-	-	rs5750715	-	-
-	-	-	-	-	-	-	-	-	-	-	-	-	rs66987842	-	-
-	-	-	-	-	-	-	-	-	-	-	-	-	rs9611990	-	-
-	-	-	-	-	-	-	-	-	-	-	-	-	rs112855987	-	-
